# Supplementary material for: The Post-Transcriptional Regulatory Protein CsrA Amplifies Its Targetome through Direct Interactions with Stress-Response Regulatory Hubs: The EvgA and AcnA Cases
Source: Microorganisms. 2024 Mar 22;12(4):636. doi: 10.3390/microorganisms12040636 (PMC11052181; doi:10.3390/microorganisms12040636)
Supplement: Supplementary file 1 [file microorganisms-12-00636-s001.zip]

Archive with 2 entries (2 files):
- Supplementary-Information-01262024.pdf
- Supplementary-Tables-S1-9.xlsx
