# Supplementary material for: The Post-Transcriptional Regulatory Protein CsrA Amplifies Its Targetome through Direct Interactions with Stress-Response Regulatory Hubs: The EvgA and AcnA Cases
Source: Microorganisms. 2024 Mar 22;12(4):636. doi: 10.3390/microorganisms12040636 (PMC11052181; doi:10.3390/microorganisms12040636)
Supplement: Supplementary file 1 [file microorganisms-12-00636-s001.zip › Supplementary-Tables-S1-9.xlsx]

## Sheet: Table of Contents
	Table	Description
	Supplementary Table S1.	List of functional CsrA targets
	Supplementary Table S2.	evgA and acnA genomic mutants generated to hinder CsrA-mediated regulation.
	Supplementary Table S3.	List of strains used in this study
	Supplementary Table S4.	List of plasmids and cloning techniques used in this study
	Supplementary Table S5.	List of oligos used in this study
	Supplementary Table S6.	DESeq2 analysis of transcriptomics experiment constrasting the evgA genomic mutant strain to the wild type strain.
	Supplementary Table S7.	DESeq2 analysis of transcriptomics experiment constrasting the acnA genomic mutant strain to the wild type strain.
	Supplementary Table S8.	Summary of differentially expressed genes in evgA genomic mutant
	Supplementary Table S9.	Summary of differentially expressed genes in acnA genomic mutant

## Sheet: S1
	Supplementary Table S1. List of functional CsrA targets
	mRNA	Evidence Supporting mRNA's Potential Regulation by CsrA	Reference(s) of Regulation	Regulator Role	Evidence Supporting Regulator Role	Known interactions and targets (genes/transcripts/proteins)
	astD	Transcriptomics (Esquerré 2016), HITS-CLIP (Sowa 2017)	Leistra 2018	-	None	None
	yfgM	Sequence Search (McKee 2012), HITS-CLIP (Sowa 2017)	Leistra 2018	Protein chaperone	Bittner 2015	3 Protein interactions: PpiD (Maddalo 2011), SecYEG (Götzke 2014), RcsB (Bittner 2015)
	tnaA	CO-IP (Edwards 2011), Sequence Search (McKee 2012), CLIP-seq (Potts 2017)	Leistra 2018	-	None	1 Protein interaction: DnaK (Butland 2005)
	gshB	CO-IP (Edwards 2011), Sequence Search (Kulkarni 2014), HITS-CLIP (Sowa 2017), CLIP-seq (Potts 2017)	Leistra 2018	-	None	None
	deoD	Sequence Search (McKee 2012, Kulkarni 2014), HITS-CLIP(Sowa 2017), CLIP-seq (Potts 2017)	Leistra 2018	-	None	None
	rspB	Sequence Search (Kulkarni 2014)	Leistra 2018	-	None	None
	cysD	Sequence Search (Kulkarni 2014), HITS-CLIP (Sowa 2017)	Leistra 2018	-	None	None
	moaB	Sequence Search (Kulkarni 2014), HITS-CLIP (Sowa 2017)	Leistra 2018	-	None	None
	cysK	Sequence Search (Kulkarni 2014), HITS-CLIP (Sowa 2017)	Leistra 2018	-	None	1 Protein interaction: CdiA (Diner 2011)
	iscR	HITS-CLIP (Sowa 2017)	Leistra 2018	Transcription Factor	Reviewed in Andrews 2006	10 Target genes: fimE (Wu 2009), iscRSUA (Outten 2004), sufABCDSE (Giel 2006), yadR (Giel 2006), yhgI (Giel 2006), hyaABCDEF (Giel 2006), hybOABCDEFG (Giel 2006), napFDAGHBC (Giel 2006), ydiU (Giel 2006), rnlA (Otsuka 2010)
	icd	CO-IP (Edwards 2011), HITS-CLIP (Sowa 2017)	Leistra 2018	-	None	None
	yafQ	CO-IP (Edwards 2011), HITS-CLIP (Sowa 2017), CLIP-seq (Potts 2017)	Leistra 2018	Toxin-Antitoxin	Ruangprasert 2014	Endoribonuclease (Prysak 2008)
	nnr	HITS-CLIP (Sowa 2017)	Leistra 2018	-	None	2 Protein interactions: McrB (Butland 2005), RlmB (Butland 2005, Rajagopala 2014)
	rnr	HITS-CLIP (Sowa 2017)	Leistra 2018	-	None	Ribonuclease (Cheng 2002)
	iaaA	CO-IP (Edwards 2011), HITS-CLIP (Sowa 2017)	Leistra 2018	-	None	None
	acs	Sequence Search (Kulkarni 2014), Transcriptomics (Esquerré 2016), HITS-CLIP (Sowa 2017)	Leistra 2018	Posttranslational Modification Protein	Barak 2004	1 Protein interaction: CobB (Li 2010) *together acetylate the chemotaxis regulator CheY
	uxaA	Transcriptomics (Esquerré 2016)	Leistra 2018	-	None	None
	yidQ	HITS-CLIP (Sowa 2017)	Leistra 2018	-	None	None
	fabB	HITS-CLIP (Sowa 2017), CLIP-seq (Potts 2017)	Leistra 2018	-	None	None
	uidR	CO-IP (Edwards 2011), HITS-CLIP (Sowa 2017), CLIP-seq (Potts 2017)	Leistra 2018	Transcription Factor	Blanco 1985	1 Target gene: uidRABC (Blanco 1985)
	rodZ	HITS-CLIP (Sowa 2017)	Leistra 2018	-	None	1 Protein interaction: MreBCD–MrdAB (Gerdes 2009)
	katG	CO-IP (Edwards 2011), HITS-CLIP (Sowa 2017)	Leistra 2018	-	None	None
	pepT	Transcriptomics (Esquerré 2016), HITS-CLIP (Sowa 2017)	Leistra 2018	-	None	2 Protein interactions: PepE and TpiA (Butland 2005)
	frdB	CO-IP (Edwards 2011), Multi-omics (Sowa 2017)	Sowa 2017	-	None	None
	fucO	Sequence Search (Kulkarni 2014), Transcriptomics (Esquerré 2016), Multi-omics (Sowa 2017)	Sowa 2017	-	None	None
	ahr	Transcriptomics (Esquerré 2016), Multi-omics (Sowa 2017)	Sowa 2017	-	None	None
	dkgA	CO-IP (Edwards 2011), Multi-omics (Sowa 2017)	Sowa 2017	-	None	None
	hflK	Sequence Search (McKee 2012, Kulkarni 2014), Multi-omics (Sowa 2017)	Sowa 2017	-	None	2 Protein interactions: HlfC and FtsH (Kihara 1996)
	dsrB	Multi-omics (Sowa 2017)	Sowa 2017	-	None	None
	groL	Multi-omics (Sowa 2017)	Sowa 2017	Protein chaperone	Zahr 2007	1 Protein interaction: GroES (Reviewed in Lin 2006)*together assist in the folding of nascent proteins (e.g. UP12, GadY (Bochkareva 2002))
	mscS	Sequence Search (Kulkarni 2014), Multi-omics (Sowa 2017), CLIP-seq (Potts 2017)	Sowa 2017	-	None	None
	yecC	Multi-omics (Sowa 2017)	Sowa 2017	-	None	2 Protein interactions: TcyL and TcyJ (ABC transporter complex) (Ohtsu 2015)
	maeB	CO-IP (Edwards 2011), Sequence Search (Kulkarni 2014), Transcriptomics (Esquerré 2016), Multi-omics (Sowa 2017), CLIP-seq (Potts 2017)	Sowa 2017	-	None	None
	hemX	Multi-omics (Sowa 2017)	Sowa 2017	-	None	None
	pck	CO-IP (Edwards 2011), Sequence Search (Kulkarni 2014), Transcriptomics (Esquerré 2016), Multi-omics (Sowa 2017)	Sowa 2017	-	None	None
	ltaE	Sequence Search (Kulkarni 2014), Multi-omics (Sowa 2017)	Sowa 2017	-	None	None
	rnk	Sequence Search (Kulkarni 2014), Transcriptomics (Esquerré 2016), Multi-omics (Sowa 2017)	Sowa 2017	-	None	None *interacts with the RNA polymerase
	gadA	CO-IP (Edwards 2011), Sequence Search (McKee 2012, Kulkarni 2014), Multi-omics (Sowa 2017)	Sowa 2017	-	None	None
	uspG	Sequence Search (Kulkarni 2014), Multi-omics (Sowa 2017)	Sowa 2017	Posttranslational Modification Protein	Nachin 2005	None
	glpR	Sequence Search (Kulkarni 2014), Multi-omics (Sowa 2017), CLIP-seq (Potts 2017)	Sowa 2017	Transcription Factor	Freedberg 1973	4 Target genes: glpTQ, glpFK, glpACB, glpD (Freedberg 1973, Weissenborn 1991, Saier 2015)
	entF	CO-IP (Edwards 2011), Multi-omics (Sowa 2017)	Sowa 2017	-	None	None
	pgm	CO-IP (Edwards 2011), Sequence Search (Kulkarni 2014), Transcriptomics (Esquerré 2016), Multi-omics (Sowa 2017)	Sowa 2017	-	None	None
	yhiI	CO-IP (Edwards 2011), Sequence Search (McKee 2012, Kulkarni 2014), Multi-omics (Sowa 2017), CLIP-seq (Potts 2017)	Sowa 2017	-	None	None
	ydeP	Multi-omics (Sowa 2017)	Sowa 2017	-	None	None
	tauD	Sequence Search (Kulkarni 2014), Transcriptomics (Esquerré 2016), Multi-omics (Sowa 2017)	Sowa 2017	-	None	None
	pspA	Multi-omics (Sowa 2017)	Sowa 2017	Transcription Factor	Dworkin 2000	1 Target gene: pspABCDE (Joly 2009)
	thiG	Multi-omics (Sowa 2017)	Sowa 2017	-	None	None
*	iscS	CO-IP (Edwards 2011), Sequence Search (Kulkarni 2014), Multi-omics (Sowa 2017)	Sowa 2017	-	None	None
	phoU	Multi-omics (Sowa 2017)	Sowa 2017	*Probable protein chaperone	Li 2007	Indirectly regulates the Pho regulon (Baek 2007)
	glcB	CO-IP (Edwards 2011), Multi-omics (Sowa 2017)	Sowa 2017	-	None	None
	lsrF	Transcriptomics (Esquerré 2016), Multi-omics (Sowa 2017)	Sowa 2017	-	None	None *interacts with the autoinducer-2 signaling molecule in quorum sensing (Marques et al. 2014)
	yaeP	Multi-omics (Sowa 2017)	Sowa 2017	-	None	None
	manX	Transcriptomics (Esquerré 2016), HITS-CLIP (Sowa 2017)	Sowa 2017	-	None	None
	ugpB	CO-IP (Edwards 2011), Transcriptomics (Esquerré 2016), Multi-omics (Sowa 2017)	Sowa 2017	-	None	None *in the absence of G3P acts as a molecular chaperone for periplasmic proteins
	mtlD	Transcriptomics (Esquerré 2016), Multi-omics (Sowa 2017)	Sowa 2017	-	None	None
	aroG	Multi-omics (Sowa 2017)	Sowa 2017	-	None	None
	hemG	Multi-omics (Sowa 2017)	Sowa 2017	-	None	None
	acnA	Multi-omics (Sowa 2017)	Sowa 2017	Posttranscriptional Regulator	Tang 2002	2 Protein-RNA interaction: acnA (Tang 1999), sodA (Tang 2002)
	csiD	HITS-CLIP (Sowa 2017)	Sowa 2017	-	None	None
	entC	Sequence Search (McKee 2012), Multi-omics (Sowa 2017)	Sowa 2017	-	None	None
	bfr	Sequence Search (McKee 2012), Transcriptomics (Esquerré 2016), Multi-omics (Sowa 2017)	Sowa 2017	-	None	None
	crp	CO-IP (Edwards 2011), HITS-CLIP (Sowa 2017)	Sowa 2017	Transcription Factor	Reviewed in Youn 2023	>300 Target genes: at least 176 different operons (Zheng 2004)
	clpA	Transcriptomics (Esquerré 2016), Multi-omics (Sowa 2017)	Sowa 2017	-	None	None
	rpoS	Transcriptomics (Esquerré 2016), Multi-omics (Sowa 2017)	Sowa 2017	Transcription Factor	Reviewed in Battesti 2011	>100 Target genes (Patten 2004)
	groS	Sequence Search (Kulkarni 2014), Multi-omics (Sowa 2017)	Sowa 2017	Protein chaperone	Zahr 2007	1 Protein-Protein interactions: GroEL (Reviewed in Lin 2006) *together assist in the folding of nascent proteins
	uxaB	Sequence Search (Kulkarni 2014), Transcriptomics (Esquerré 2016)	Sowa 2017	-	None	None
	cysJ	Multi-omics (Sowa 2017)	Sowa 2017	-	None	None
	ytfQ	Transcriptomics (Esquerré 2016), Multi-omics (Sowa 2017)	Sowa 2017	-	None	None
	cmk	Sequence Search (Kulkarni 2014), HITS-CLIP (Sowa 2017), CLIP-seq (Potts 2017)	Sowa 2017	-	None	None
	ydjA	CO-IP (Edwards 2011), Multi-omics (Sowa 2017)	Sowa 2017	-	None	None
	ppk	CO-IP (Edwards 2011), Sequence Search (Kulkarni 2014), Multi-omics (Sowa 2017)	Sowa 2017	-	None	None
	truC	CO-IP (Edwards 2011)	Sowa 2017	-	None	None
	glmS	CO-IP (Edwards 2011), Multi-omics (Sowa 2017)	Sowa 2017	-	None	None
	uxuB	Multi-omics (Sowa 2017)	Sowa 2017	-	None	None
	rseA	CO-IP (Edwards 2011), HITS-CLIP (Sowa 2017), CLIP-seq (Potts 2017)	Leistra 2018, Potts 2017	Transcription Factor	De las Peñas 1997	1 Protein interaction: RpoE (Missiakas 1997)
	aidB	Multi-omics (Sowa 2017)	Sowa 2017	Transcription Factor	Rohankhedkar 2006	1 Target gene: aidB (Rippa 2011)
	dps	CO-IP (Edwards 2011), HITS-CLIP (Sowa 2017)	Sowa 2017	Transcription Factor	Reviewed in Orban & Finkel 2022	Non-specific DNA-binding protein (Nair 2004)
	proP	CO-IP (Edwards 2011), Multi-omics (Sowa 2017)	Sowa 2017	-	None	None
	ucpA	CO-IP (Edwards 2011), Sequence Search (McKee 2012, Kulkarni 2014), HITS-CLIP (Sowa 2017), CLIP-seq (Potts 2017)	Sowa 2017	-	None	None
	clpB	HITS-CLIP (Sowa 2017)	Sowa 2017	Protein chaperone	Liu 2002	1 Protein interaction: DnaK (Acebron 2009)
	sucC	Multi-omics (Sowa 2017)	Sowa 2017	-	None	None
	sdhA	Multi-omics (Sowa 2017), CLIP-seq (Potts 2017)	Sowa 2017	-	None	None
	glsA	HITS-CLIP (Sowa 2017)	Sowa 2017	-	None	None
	fdoH	Sequence Search (Kulkarni 2014), HITS-CLIP (Sowa 2017)	Sowa 2017	-	None	None
	ydhQ	Sequence Search (Kulkarni 2014), HITS-CLIP (2017)	Sowa 2017	-	None	None
	gstA	Sequence Search (Kulkarni 2014), Multi-omics (Sowa 2017)	Sowa 2017	-	None	None
	ybaL	Sequence Search (McKee 2012, Kulkarni 2014)	Sowa 2017	-	None	None
	evgA	Sequence Search (McKee 2012, Kulkarni 2014), Multi-omics (Sowa 2017)	Sowa 2017	Transcription Factor	Masuda (2002), Nishino (2003)	>40 Protein-DNA interactions: gadA, ydeP, ydeO, and yhiE (Masuda 2002), hdeA, yfdX, hdeB,evgA, yjfL,msyB,dps,ybjR, asr,yfdM, gadC, ypeC,ycaC,yahC, yahO, yfdO,yhiV,ybaS,mgtA,yfdE, tnaA,tnaL,glp (Nishino 2003),appABC, ynaI,gadB,rstA,yobG,yegZ,yegR,emrK,yfdE,yfdUVWX,yhcN,yhiM,slp,yhiFD,hdeD,yhiE,yhiU,yiiS,proP,basR,yjdE,nmpC,fruAB,fruK,galP (Masuda 2002)
	gadB	Sequence Search (McKee 2012, Kulkarni 2014), HITS-CLIP(Sowa 2017)	Sowa 2017	-	None	None
	yebE	Multi-omics (Sowa 2017)	Sowa 2017	-	None	None
	patA	HITS-CLIP (Sowa 2017)	Sowa 2017	-	None	None
	purM	HITS-CLIP (Sowa 2017)	Sowa 2017	-	None	None
	Footnote: if a regulator target gene is also a CsrA functional target, that gene is bolded and underlined.

## Sheet: S2
	Supplementary Table S2. evgA and acnA mutants generated to hinder CsrA-mediated regulation.
	ID	Genomic insert sequence	Estimated Log2 fold- change in KD,+	Estimated Log2 fold-change in regulation ++
	acnA-genomic-dm13	TTCACCGTCCTGCAATTCACTCCACACTGCTTTGCCGAGATATTCGAGGTTAACCTGATGGCAAATGCCTGTGCCTGACGGCACGACGCTAAACCGACTGAACGCTTGCTTTCCCCATTTCAGGAACACATAACGTTCGTGGTTGCGCTCCATTTCCAGGCGTACGTTTTCTTCAAATGCCTCATCATCACCAAAACGATCGACGGTCACCGAGTGGTCAATGACCAGGTCGACCGGTGAGAGCGGGTTAACCTTTGCAGTATCGCCGCCGAGGCGTTTAACCGCTTCGCGCATTGCCGCCAGATCAACAACGGCAGGTACGCCGGTAAAGTCCTGCATCAGCACCCTTGCCGGGCGGTAGGCAATTTCACGGTCAGCATGGGCATTTTTCAGCCATCC…	~2.8	~4.6 (derepressed)
	evgA-genomic-noGGAs	ACGTTGTGCGAATGTGTAAAGATCCATCAGTGATTTACATTCTAATTTTTCCATCAGGCGACTTTTATAAGTGCTGACAGTTTTGTTGCTGATGAACATTTTTTCAGCAATGTCATTATTATCCTTGCCATCAAGAATATACCGCATGACACTAATTTCTTGTTTCGATAAGGAGTCGAGTTTTTGCTGGTCGGACGTTAAACTTCCAACAAACCGGTTGAGAGAGAAGGGGAAATAGCAGTAGCCATTTTTTGCAGCTTCAATAGCCGCAATGATATTGTTCATGCCTTCTTTTTTACTCACGAAACCATTAGCGCCAGCATCAGCACAATGTTTCCCGTAAAAATGGTCATTTTTAGCGGAGACGATAATAATAATTCCGCTATATTGGCGCTTCCT…	~2.0	~3.0 (derepressed)
	+ Values were estimated from in vitro binding assay results (Fig. 2&3), ++ Values were estimated from in vivo reporter assays results (Fig. 4&5)

## Sheet: S3
	Supplementary Table S3. List of strains used in this study
	Strain	Description	Reference
	E. coli K-12 MG1655	Parent strain (F- λ- ilvG- rfb-50 rph-1)	Barrick Lab
	E. coli BL21 (DE3)	Protein expression strain (F– ompT gal dcm lon hsdSB(rB–mB–) λ(DE3 [lacI lacUV5-T7p07 ind1 sam7 nin5]) [malB+]K-12(λS))	NEB
	E. coli ΔcsrB	CsrB deletion strain (ΔcsrB::cam ΔglgCAP ΔpgaABCD lacIq F- λ- ilvG- rfb-50 rph-1)	Tony Romeo Lab (Gudapaty 2001)
	E. coli ΔcsrABCD ΔglgCAP ΔpgaABCD	Csr system deletion strain (ΔcsrA::cam ΔcsrB ΔcsrC ΔcsrD ΔglgCAP ΔpgaABCD lacIq F- λ- ilvG- rfb-50 rph-1)	Han Lim Lab (Adamson 2013)

## Sheet: S4
	Supplementary Table S4. List of plasmids and cloning techniques used in this study
	Plasmid	Insert	Description/Cloning Technique	Antibiotic Resistance	Reference
	pTriFC-acnA	TCACCCTGAAGAGAATCAGGGCTTCGCAACCCTGTCATTAAGGAGGAGCTatgTCGTCAACCCTACGAGAAGCCAGTAAGGACACGTTGCAGGCCAAAGATAAAACTTACCACTACTACAGCCTGCCGCTTGCTGCTAAATCACTGGGCG	acnA 5'UTR- MS2BD-rrnB fusion. SpeI/SphI template digestion. acnA insert amplified by colony PCR. Gibson Assembly.	AmpR	This work
	pTriFC-phoB	GCATTAATGATCGCAACCTATTTATTACAACAGGGCAAATCAatggcgagacgtattctggtcgtagaagatgaagctccaattcgcgaaatggtctgcttcgtgctcgaacaaaatggctttcagccggtcgaagcggaag	phoB 5'UTR- MS2BD-rrnB fusion. SpeI/SphI template digestion. phoB insert amplified by colony PCR. Gibson Assembly.	AmpR	This work
	pTriFC-evgA	TACTTGTCGAATTATCTTAAAGGAAGCTCAGATTTTCTTATTTTTATTGAGAAAATGAGATGACGCCTTATGTCTGTATTACTACAGGGAGAAGGGAGATGCTTCATTGCAAAGGGAATAATCTatgaacgcaataattattgatgaccatcctcttgctatcgcagcaattcgtaatttattgatcaaaaacgatattgaaatcttagcagagttgactgaag	evgA 5'UTR- MS2BD-rrnB fusion.	AmpR	Sowa et al. 2017
	pMS2-CYFP	N/A	MS2-linker-CYFP fusion	KanR	Gelderman et al. 2015
	pTriFC-acnA-mut1	TCACCCTGAAGAGAATCAGGGCTTCGCAACCCTGTCATTAACCACCAGCTATGTGGTCAACCCTACGAGAAGCCAGTAAGGACACGTTGCAGGCCAAAGATAAAACTTACCACTACTACAGCCTGCCGCTTGCTGCTAAATCACTGGGCG	acnA mutant 1 5'UTR- MS2BD-rrnB fusion. SpeI/SphI template digestion. Gibson Assembly.	AmpR	This work
	pTriFC-acnA-mut2	TCACCCTGAAGAGAATCAGGGCTTCGCAACCCTGTCATTAAGGAGGAGCTATGTCGTCAACCCTACGAGAAGCCAGTAACCACACGTTGCAGGCCAAAGATAAAACTTACCACTACTACAGCCTGCCGCTTGCTGCTAAATCACTGGGCG	acnA mutant 2 5'UTR- MS2BD-rrnB fusion. SpeI/SphI template digestion. Gibson Assembly.	AmpR	This work
	pTriFC-acnA-mut3	TCACCCTGAAGAGAATCAGGGCTTCGCAACCCTGTCATTAAGGAGGAGCTATGTCGTCAACCCTACGAGAAGCCAGTAAGGACACGTTGCAGGCCTAACTTAAAACTTACCACTACTACAGCCTGCCGCTTGCTGCTAAATCACTGGGCG	acnA mutant 3 5'UTR- MS2BD-rrnB fusion. SpeI/SphI template digestion. Gibson Assembly.	AmpR	This work
	pTriFC-acnA- all pred. sites mut.	TCACCCTGAAGAGAATCAGGGCTTCGCAACCCTGTCATTAACCACCAGCTATGTGGTCAACCCTACGAGAAGCCAGTAACCACACGTTGCAGGCCTAACTTAAAACTTACCACTACTACAGCCTGCCGCTTGCTGCTAAATCACTGGGCGgcatgcGAAGAC	acnA all predicted sites mutant 5'UTR- MS2BD-rrnB fusion. SpeI/SphI template digestion. Gibson Assembly.	AmpR	This work
	pTriFC-acnA- dm12	TCACCCTGAAGAGAATCAGGGCTTCGCAACCCTGTCATTAAccAccAGCTatgTgGTCAACCCTACGAGAAGCCAGTAAccACACGTTGCAGGCCAAAGATAAAACTTACCACTACTACAGCCTGCCGCTTGCTGCTAAATCACTGGGCG	acnA double mutant 12 5'UTR- MS2BD-rrnB fusion. SpeI/SphI template digestion. Gibson Assembly.	AmpR	This work
	pTriFC-acnA- dm23	TCACCCTGAAGAGAATCAGGGCTTCGCAACCCTGTCATTAAGGAGGAGCTatgTCGTCAACCCTACGAGAAGCCAGTAAccACACGTTGCAGGCCtAActTAAAACTTACCACTACTACAGCCTGCCGCTTGCTGCTAAATCACTGGGCG	acnA double mutant 23 5'UTR- MS2BD-rrnB fusion. SpeI/SphI template digestion. Gibson Assembly.	AmpR	This work
	pHL600	N/A	pZ with p15a origin of replication. csrA is expressed from a pLlacO-1 promoter.	KanR	Adamson et al. 2013
	pHL1756-acnA	TCACCCTGAAGAGAATCAGGGCTTCGCAACCCTGTCATTAAGGAGGAGCTatgTCGTCAACCCTACGAGAAGCCAGTAAGGACACGTTGCAGGCCAAAGATAAAACTTACCACTACTACAGCCTGCCGCTTGCTGCTAAATCACTGGGCG	acnA 5'UTR- gfp translational fusion. SalI/SphI template digestion. acnA insert amplified by colony PCR. Gibson Assembly.	AmpR	Sowa et al. 2017
	pHL1756-evgA	TACTTGTCGAATTATCTTAAAGGAAGCTCAGATTTTCTTATTTTTATTGAGAAAATGAGATGACGCCTTATGTCTGTATTACTACAGGGAGAAGGGAGATGCTTCATTGCAAAGGGAATAATCTatgaacgcaataattattgatgaccatcctcttgctatcgcagcaattcgtaatttattgatcaaaaacgatattgaaatcttagcagagttgactgaag	evgA 5'UTR- gfp translational fusion. SalI/SphI template digestion. evgA insert amplified by colony PCR. Gibson Assembly.	AmpR	Sowa et al. 2017
	pHL1756-phoB	gcattaatgatcgcaacctatttattacaacagggcaaatcaatggcgagacgtattctggtcgtagaagatgaagctccaattcgcgaaatggtctgcttcgtgctcgaacaaaatggctttcagccggtcgaagcggaag	phoB 5'UTR- gfp translational fusion. SalI/SphI template digestion. phoB insert amplified by colony PCR. Gibson Assembly.	AmpR	This work
	pHL1756-gmk	ATGTAGGCTTTATTTCGCTAATCACATACGAAAGATACTCatggctcaaggcacgctttatattgtttctgcccccagtggcgcgggtaaatccagcctgattcaggctttattaaaaacccaaccgttgtatgacaccc	gmk 5'UTR- gfp translational fusion. SalI/SphI template digestion. gmk insert amplified by colony PCR. Gibson Assembly.	AmpR	Sowa et al. 2017
	pHL1756-fecA	TTCTCGTTCGACTCATAGCTGAACACAACAAAAATGATGATGGGGAAGGTatgacgccgttacgcgtttttcgtaaaacaacacctttggttaacaccattcgcctgagcctgctgccgctggccggtctctcgttttccgcttttgctg	fecA 5'UTR- gfp translational fusion. SalI/SphI template digestion. fecA insert amplified by colony PCR. Gibson Assembly.	AmpR	Sowa et al. 2017
	pHL1756-glgC	TCTGGCAGGGACCTGCACACGGATTGTGTGTGTTCCAGAGATGATAAAAAAGGAGTTAGTCATGGTTAGTTTAGAGAAGAACGATCACTTAATGTTGGCGCGCCAGCTGCCATTGAAATCTGTTGCCCTGATACTGGCGGGAGGACGTGGTACCCGCCTGA	glgC 5'UTR- gfp translational fusion. SalI/SphI template digestion. glgC insert amplified by colony PCR. Gibson Assembly.	AmpR	Sowa et al. 2017
	pHL1756-evgA UTR only	gtggattccacacaggtcgacTACTTGTCGAATTATCTTAAAGGAAGCTCAGATTTTCTTATTTTTATTGAGAAAATGAGATGACGCCTTATGTCTGTATTACTACAGGGAGAAGGGAGATGCTTCATTGCAAAGGGAATAATCTGCAtGCgtaaaggagaag	evgA 5'UTR (no CDS)- gfp translational fusion. SalI/SphI template digestion. evgA leader gBlock inserted by Gibson Assembly.	AmpR	This work
	pHL1756-evgA PBS-I mut	TACTTGTCGAATTATCgTAAAcGAAGCTCAGATTTTCTTATTTTTATTGAGAAAATGAGATGACGCCTTATGTCTGTATTACTACAGGGAGAAGGGAGATGCTTCATTGCAAAGGGAATAATCTATGAACGCAATAATTATTGATGACCATCCTCTTGCTATCGCAGCAATTCGTAATTTATTGATCAAAAACGATATTGAAATCTTAGCAGAGTTGACTGAAG	evgA predicted binding site I mutant- gfp translational fusion. SalI/SphI template digestion. evgA leader gBlock inserted by Gibson Assembly.	AmpR	This work
	pHL1756-evgA PBS-II mut	TACTTGTCGAATTATCTTAAAGGAAGCTCAGATTTTCTTATTTTTATTGAGAAAATaAGATcACGCCTTATGTCTGTATTACTACAGGGAGAAGGGAGATGCTTCATTGCAAAGGGAATAATCTATGAACGCAATAATTATTGATGACCATCCTCTTGCTATCGCAGCAATTCGTAATTTATTGATCAAAAACGATATTGAAATCTTAGCAGAGTTGACTGAAG	evgA predicted binding site II mutant- gfp translational fusion. SalI/SphI template digestion. evgA leader gBlock inserted by Gibson Assembly.	AmpR	This work
	pHL1756-evgA all pred mut	TACTTGTCGAATTtTCgTAAAcGAAGCTCAGATTTTCTTATTTTTATTGAGAAAATaAGATcACGCCTTATGTCTGTATTACTACAGGGAGAAGGGAGATGCTTCATTGCAAAGGGAATAATCTATGAACcCtATAATTATTGATGACCATCCTCTTGCTATCGCAGCAATTCGTAATTTATTGATCAAAAACGATATTGAAATCTTAGCAGAGTTGACTGAAG	evgA all predicted binding site mutated- gfp translational fusion. SalI/SphI template digestion. evgA leader gBlock inserted by Gibson Assembly.	AmpR	This work
	pHL1756-evgA no GGAs	TACTTGTCGAATTATCgTAAAcGAAGCTCAGATTTTCTTATTTTTATTGAGAAAATGAGATGACGgCTTATGTCTGTATTACTACAGaGAGAAGcGAGATGCTTCATTGCAAAaGGggTAATCTATGAACGCAATAATTATTGATGACCATCCTCTTGCTATCGCAGCAATTCGTAATTTATTGATCAAAAACGATATTGAAATCTTAGCAGAGTTGACTGAAG	evgA all GGA motifs mutated- gfp translational fusion. SalI/SphI template digestion. evgA leader gBlock inserted by Gibson Assembly.	AmpR	This work
	pHL1756-evgA GGA2 mut	TACTTGTCGAATTATCTTAAAGGAAGCTCAGATTTTCTTATTTTTATTGAGAAAATGAGATGACGCCTTATGTCTGTATTACTACAGaGAGAAGGGAGATGCTTCATTGCAAAGGGAATAATCTATGAACGCAATAATTATTGATGACCATCCTCTTGCTATCGCAGCAATTCGTAATTTATTGATCAAAAACGATATTGAAATCTTAGCAGAGTTGACTGAAG	evgA GGA2 mutant- gfp translational fusion. SalI/SphI template digestion. evgA leader gBlock inserted by Gibson Assembly.	AmpR	This work
	pHL1756-evgA GGA3 mut	TACTTGTCGAATTATCTTAAAGGAAGCTCAGATTTTCTTATTTTTATTGAGAAAATGAGATGACGgCTTATGTCTGTATTACTACAGGGAGAAGcGAGATGCTTCATTGCAAAGGGAATAATCTATGAACGCAATAATTATTGATGACCATCCTCTTGCTATCGCAGCAATTCGTAATTTATTGATCAAAAACGATATTGAAATCTTAGCAGAGTTGACTGAAG	evgA GGA3 mutant- gfp translational fusion. SalI/SphI template digestion. evgA leader gBlock inserted by Gibson Assembly.	AmpR	This work
	pHL1756-evgA GGA4 mut	TACTTGTCGAATTATCTTAAAGGAAGCTCAGATTTTCTTATTTTTATTGAGAAAATGAGATGACGCCTTATGTCTGTATTACTACAGGGAGAAGGGAGATGCTTCATTGCAAAaGGggTAATCTATGAACGCAATAATTATTGATGACCATCCTCTTGCTATCGCAGCAATTCGTAATTTATTGATCAAAAACGATATTGAAATCTTAGCAGAGTTGACTGAAG	evgA GGA4 mutant- gfp translational fusion. SalI/SphI template digestion. evgA leader gBlock inserted by Gibson Assembly.	AmpR	This work
	pHL1756-acnA PBS-I mut	TCACCCTGAAGAGAATCAGGGCTTCGCAACCCTGTCATTAACCACCAGCTATGTGGTCAACCCTACGAGAAGCCAGTAAGGACACGTTGCAGGCCAAAGATAAAACTTACCACTACTACAGCCTGCCGCTTGCTGCTAAATCACTGGGCG	acnA with predicted binding site I mutated- gfp translational fusion. Template amplified with complementary overhangs. acnA leader gBlock inserted by Gibson Assembly.	AmpR	This work
	pHL1756-acnA PBS-II mut	TCACCCTGAAGAGAATCAGGGCTTCGCAACCCTGTCATTAAGGAGGAGCTATGTCGTCAACCCTACGAGAAGCCAGTAACCACACGTTGCAGGCCAAAGATAAAACTTACCACTACTACAGCCTGCCGCTTGCTGCTAAATCACTGGGCG	acnA with predicted binding site II mutated- gfp translational fusion. Template amplified with complementary overhangs. acnA leader gBlock inserted by Gibson Assembly.	AmpR	This work
	pHL1756-acnA PBS-III mut	TCACCCTGAAGAGAATCAGGGCTTCGCAACCCTGTCATTAAGGAGGAGCTATGTCGTCAACCCTACGAGAAGCCAGTAAGGACACGTTGCAGGCCTAACTTAAAACTTACCACTACTACAGCCTGCCGCTTGCTGCTAAATCACTGGGCG	acnA with predicted binding site III mutated- gfp translational fusion. Template amplified with complementary overhangs. acnA leader gBlock inserted by Gibson Assembly.	AmpR	This work
	pHL1756-acnA PBS-I&II double mut	TCACCCTGAAGAGAATCAGGGCTTCGCAACCCTGTCATTAAccAccAGCTatgTgGTCAACCCTACGAGAAGCCAGTAAccACACGTTGCAGGCCAAAGATAAAACTTACCACTACTACAGCCTGCCGCTTGCTGCTAAATCACTGGGCG	acnA leader with PBS-I & PBS-II mutated simultaneously- gfp translational fusion. SalI/SphI template digestion. acnA leader gBlock inserted by Gibson Assembly.	AmpR	This work
	pHL1756-acnA PBS-II&III double mut	TCACCCTGAAGAGAATCAGGGCTTCGCAACCCTGTCATTAAGGAGGAGCTatgTCGTCAACCCTACGAGAAGCCAGTAAccACACGTTGCAGGCCtAActTAAAACTTACCACTACTACAGCCTGCCGCTTGCTGCTAAATCACTGGGCG	acnA leader with PBS-II & PBS-III mutated simultaneously- gfp translational fusion. SalI/SphI template digestion. acnA leader gBlock inserted by Gibson Assembly.	AmpR	This work
	pHL1756-acnA all pred mut	gtggattccacacaggtcgacTCACCCTGAAGAGAATCAGGGCTTCGCAACCCTGTCATTAAccAccAGCTatgTgGTCAACCCTACGAGAAGCCAGTAAccACACGTTGCAGGCCtAActTAAAACTTACCACTACTACAGCCTGCCGCTTGCTGCTAAATCACTGGGCGGCAtGCgtaaaggagaag	acnA all predicted binding site mutated- gfp translational fusion. SalI/SphI template digestion. acnA leader gBlock inserted by Gibson Assembly.	AmpR	This work
	pCSB12	N/A	csrA insert at the NdeI and BamHI sites of pET21a+ vector.	AmpR	Dubey et al. 2005
	pUC19-acnA-WT-sfGFP	tcactataggtaccggtTCACCCTGAAGAGAATCAGGGCTTCGCAACCCTGTCATTAAGGAGGAGCTatgTCGTCAACCCTACGAGAAGCCAGTAAGGACACGTTGCAGGCCAAAGATAAAACTTACCACTACTACAGCCTGCCGCTTGCTGCTAAATCACTGGGCGatgagcaaaggtgaagaa	acnA insert cloned into T7-driven expression pUC19 vector by Gibson Assembly.	AmpR	This work
	pUC19-evgA-WT-sfGFP	tcactataggtaccggtTACTTGTCGAATTATCTTAAAGGAAGCTCAGATTTTCTTATTTTTATTGAGAAAATGAGATGACGCCTTATGTCTGTATTACTACAGGGAGAAGGGAGATGCTTCATTGCAAAGGGAATAATCTATGAACGCAATAATTATTGATGACCATCCTCTTGCTATCGCAGCAATTCGTAATTTATTGATCAAAAACGATATTGAAATCTTAGCAGAGTTGACTGAAGatgagcaaaggtgaagaa	evgA insert cloned into T7-driven expression pUC19 vector by Gibson Assembly.	AmpR	This work
	pUC19-acnA-dm13-sfGFP	tcactataggtaccggtTCACCCTGAAGAGAATCAGGGCTTCGCAACCCTGTCATTAAccAccAGCTatgTgGTCAACCCTACGAGAAGCCAGTAAGGACACGTTGCAGGCCtAActTAAAACTTACCACTACTACAGCCTGCCGCTTGCTGCTAAATCACTGGGCGatgagcaaaggtgaagaa	acnA mutant insert cloned into T7-driven expression pUC19 vector by Gibson Assembly.	AmpR	This work
	pUC19-evgA-noGGAs-sfGFP	tcactataggtaccggtTACTTGTCGAATTATCgTAAAcGAAGCTCAGATTTTCTTATTTTTATTGAGAAAATGAGATGACGgCTTATGTCTGTATTACTACAGaGAGAAGcGAGATGCTTCATTGCAAAaGGggTAATCTATGAACGCAATAATTATTGATGACCATCCTCTTGCTATCGCAGCAATTCGTAATTTATTGATCAAAAACGATATTGAAATCTTAGCAGAGTTGACTGAAGatgagcaaaggtgaagaa	evgA mutant insert cloned into T7-driven expression pUC19 vector by Gibson Assembly.	AmpR	This work

## Sheet: S5
	Supplementary Table S5. List of oligos used in this study
	Oligo	Sequence	Description/Purpose
	acnA FWD	gctttaaatttgcgcacactagtTCACCCTGAAGAGAATCAG	pTriFC cloning
	acnA RV	cacacgtcttcgcatgcCGCCCAGTGATTTAGCAG	pTriFC cloning
	phoB FWD	gcgctttaaatttgcgcacactagtGCATTAATGATCGCAACCTATTTATTACAAC	pTriFC cloning
	phoB RVS	tgctcacacgtcttcgcatgcCTTCCGCTTCGACCGGCTG	pTriFC cloning
	T7-acnA-WT	TAATACGACTCACTATAGGGATAATTCACCCTGAAGAGAATCAGGGCTTCGCAACCCTGTCATTAAGGAGGAGCTatgTCGTCAACCCTACGAGAAGCCAGTAAGGACACGTTGCAGGCCAAAGATAAAACTTACCACTACTACAGCCTGCCGCTTGCTGCTAAATCACTGGGCG	EMSAs
	T7-evgA-WT	TAATACGACTCACTATAGGGATAATTACTTGTCGAATTATCTTAAAGGAAGCTCAGATTTTCTTATTTTTATTGAGAAAATGAGATGACGCCTTATGTCTGTATTACTACAGGGAGAAGGGAGATGCTTCATTGCAAAGGGAATAATCTATGAACGCAATAATTATTGATGACCATCCTCTTGCTATCGCAGCAATTCGTAATTTATTGATCAAAAACGATATTGAAATCTTAGCAGAGTTGACTGAAG	EMSAs
	T7-evgA-GGA2	TAATACGACTCACTATAGGGATAATTACTTGTCGAATTATCTTAAAGGAAGCTCAGATTTTCTTATTTTTATTGAGAAAATGAGATGACGCCTTATGTCTGTATTACTACAGaGAGAAGGGAGATGCTTCATTGCAAAGGGAATAATCTATGAACGCAATAATTATTGATGACCATCCTCTTGCTATCGCAGCAATTCGTAATTTATTGATCAAAAACGATATTGAAATCTTAGCAGAGTTGACTGAAG	EMSAs
	T7-evgA-GGA3	TAATACGACTCACTATAGGGATAATTACTTGTCGAATTATCTTAAAGGAAGCTCAGATTTTCTTATTTTTATTGAGAAAATGAGATGACGgCTTATGTCTGTATTACTACAGGGAGAAGcGAGATGCTTCATTGCAAAGGGAATAATCTATGAACGCAATAATTATTGATGACCATCCTCTTGCTATCGCAGCAATTCGTAATTTATTGATCAAAAACGATATTGAAATCTTAGCAGAGTTGACTGAAG	EMSAs
	T7-evgA-GGA4	TAATACGACTCACTATAGGGATAATTACTTGTCGAATTATCTTAAAGGAAGCTCAGATTTTCTTATTTTTATTGAGAAAATGAGATGACGCCTTATGTCTGTATTACTACAGGGAGAAGGGAGATGCTTCATTGCAAAaGGggTAATCTATGAACGCAATAATTATTGATGACCATCCTCTTGCTATCGCAGCAATTCGTAATTTATTGATCAAAAACGATATTGAAATCTTAGCAGAGTTGACTGAAG	EMSAs
	T7-evgA-noGGAs	TAATACGACTCACTATAGGGATAATTACTTGTCGAATTATCgTAAAcGAAGCTCAGATTTTCTTATTTTTATTGAGAAAATGAGATGACGgCTTATGTCTGTATTACTACAGaGAGAAGcGAGATGCTTCATTGCAAAaGGggTAATCTATGAACGCAATAATTATTGATGACCATCCTCTTGCTATCGCAGCAATTCGTAATTTATTGATCAAAAACGATATTGAAATCTTAGCAGAGTTGACTGAAG	EMSAs
	T7-evgA-allpredsites	TAATACGACTCACTATAGGGATAATTACTTGTCGAATTtTCgTAAAcGAAGCTCAGATTTTCTTATTTTTATTGAGAAAATaAGATcACGCCTTATGTCTGTATTACTACAGGGAGAAGGGAGATGCTTCATTGCAAAGGGAATAATCTATGAACcCtATAATTATTGATGACCATCCTCTTGCTATCGCAGCAATTCGTAATTTATTGATCAAAAACGATATTGAAATCTTAGCAGAGTTGACTGAAG	EMSAs
	T7-acnA-mut1	TAATACGACTCACTATAGGGATAATTCACCCTGAAGAGAATCAGGGCTTCGCAACCCTGTCATTAACCACCAGCTATGTGGTCAACCCTACGAGAAGCCAGTAAGGACACGTTGCAGGCCAAAGATAAAACTTACCACTACTACAGCCTGCCGCTTGCTGCTAAATCACTGGGCG	EMSAs
	T7-acnA-mut3	TAATACGACTCACTATAGGGATAATTCACCCTGAAGAGAATCAGGGCTTCGCAACCCTGTCATTAAGGAGGAGCTATGTCGTCAACCCTACGAGAAGCCAGTAAGGACACGTTGCAGGCCTAACTTAAAACTTACCACTACTACAGCCTGCCGCTTGCTGCTAAATCACTGGGCG	EMSAs
	T7-acnA-dm-1&3	TAATACGACTCACTATAGGGATAATTCACCCTGAAGAGAATCAGGGCTTCGCAACCCTGTCATTAAccAccAGCTatgTgGTCAACCCTACGAGAAGCCAGTAAGGACACGTTGCAGGCCtAActTAAAACTTACCACTACTACAGCCTGCCGCTTGCTGCTAAATCACTGGGCG	EMSAs
	phoB-1756-FWD	tccacacaggtcgacGCATTAATGATCGCAACCTATTTATTACAAC	p1756 reporter cloning
	phoB-1756-RVS	CTTCCGCTTCGACCGGCTG	p1756 reporter cloning
	acnA-1756-BB-FWD	gctaaatcactgggcgGCATGCGTAAAGGAGAAG	p1756 reporter cloning
	acnA-1756-BB-RVS	gattctcttcagggtgaGTCGACCTGTGTGGAATC	p1756 reporter cloning
	evgA-WT-IVTTblck	tcactataggtaccggtTACTTGTCGAATTATCTTAAAGGAAGCTCAGATTTTCTTATTTTTATTGAGAAAATGAGATGACGCCTTATGTCTGTATTACTACAGGGAGAAGGGAGATGCTTCATTGCAAAGGGAATAATCTATGAACGCAATAATTATTGATGACCATCCTCTTGCTATCGCAGCAATTCGTAATTTATTGATCAAAAACGATATTGAAATCTTAGCAGAGTTGACTGAAGatgagcaaaggtgaagaa	IVTT cloning
	acnA-WT-IVTTblck	tcactataggtaccggtTCACCCTGAAGAGAATCAGGGCTTCGCAACCCTGTCATTAAGGAGGAGCTatgTCGTCAACCCTACGAGAAGCCAGTAAGGACACGTTGCAGGCCAAAGATAAAACTTACCACTACTACAGCCTGCCGCTTGCTGCTAAATCACTGGGCGatgagcaaaggtgaagaa	IVTT cloning
	acnA-dm13-IVTTblck	tcactataggtaccggtTCACCCTGAAGAGAATCAGGGCTTCGCAACCCTGTCATTAAccAccAGCTatgTgGTCAACCCTACGAGAAGCCAGTAAGGACACGTTGCAGGCCtAActTAAAACTTACCACTACTACAGCCTGCCGCTTGCTGCTAAATCACTGGGCGatgagcaaaggtgaagaa	IVTT cloning
	evgA-noGGAs-IVTTblck	tcactataggtaccggtTACTTGTCGAATTATCgTAAAcGAAGCTCAGATTTTCTTATTTTTATTGAGAAAATGAGATGACGgCTTATGTCTGTATTACTACAGaGAGAAGcGAGATGCTTCATTGCAAAaGGggTAATCTATGAACGCAATAATTATTGATGACCATCCTCTTGCTATCGCAGCAATTCGTAATTTATTGATCAAAAACGATATTGAAATCTTAGCAGAGTTGACTGAAGatgagcaaaggtgaagaa	IVTT cloning

## Sheet: S6
		Supplementary Table S6. DESeq2 analysis of transcriptomics experiment constrasting the evgA genomic mutant strain to the wild type strain.
Gene name	Operon	DESeq2 Wald test contrasting the evgA genomic mutant strain to wild type (Early Exponential Growth)						DESeq2 Wald test contrasting the evgA genomic mutant strain to wild type (Late Exponential Growth)						DESeq2 Wald test contrasting evgA genomic mutant strain to wild type (Stationary Growth)						DE in # Conditions	Gene Ontology (GO)- Biological Process	Prev. Funcional Relationship w/CsrA	Prev. Physical Relationship w/CsrA
		baseMean	log2FoldChange	lfcSE	stat	pvalue	padj	baseMean	log2FoldChange	lfcSE	stat	pvalue	padj	baseMean	log2FoldChange	lfcSE	stat	pvalue	padj
evgA	evgAS	2216.4	0.831501	0.155395	5.35089	8.75237e-08	4.36525e-05	3067.72	0.00196012	0.232781	0.00842043	0.993282	1	1696.17	-1.00346	0.242204	-4.14304	3.42727e-05	0.0504723	2	phosphorelay signal transduction system; regulation of DNA-templated transcription	*				Functional- reporter data and/or RNA-seq
evgS	evgAS	7309.02	0.171148	0.132684	1.28989	0.197089	0.611497	4223.73	-0.755842	0.245567	-3.07795	0.00208433	1	2395.53	-2.13116	0.199292	-10.6937	1.08964e-26	4.81401e-23	1	protein autophosphorylation; response to acidic pH; response to metal ion; signal transduction	*				Physical- IP
ydeP	ydeP	172.736	-0.0152592	0.270661	-0.0563776	0.955041	0.987017	311.751	-0.157539	0.353594	-0.445538	0.655931	1	606.114	-1.06295	0.241247	-4.40608	1.05257e-05	0.0232513	1	response to acidic pH	*
fdnH	fdnGHI	1183.13	-1.14453	0.188439	-6.07375	1.2496e-09	1.66196e-06	377.858	-0.0361113	0.294687	-0.122541	0.90247	1	198.45	-0.440228	0.297588	-1.47932	0.139054	0.836434	1	anaerobic respiration; formate oxidation; heme oxidation; anaerobic electron transport chain
yhhJ	yhiI-rbbA-yhhJ	996.882	0.846885	0.140859	6.01227	1.8294e-09	1.82483e-06	2298.63	0.161914	0.225957	0.716571	0.473639	1	658.136	-0.0367383	0.171848	-0.213783	0.830716	0.970089	1	transmembrane transport	*
ydcU	ydcSTUV-patD	499.427	0.817584	0.153494	5.3265	1.00121e-07	4.43871e-05	1408.12	-0.0916632	0.266139	-0.344418	0.730532	1	1186.02	0.2003	0.178313	1.12331	0.261307	0.869433	1	transmembrane transport
ydcT	ydcSTUV-patD	791.937	0.895853	0.169263	5.29268	1.20535e-07	4.80936e-05	3909.25	-0.106307	0.310377	-0.34251	0.731967	1	2766.03	0.312346	0.157269	1.98606	0.0470272	0.77313	1	transmembrane transport	*	*
ytiA	-	234.383	-0.888615	0.174987	-5.07816	3.81103e-07	0.000126717	113.098	-0.187467	0.374068	-0.501157	0.616261	1	62.5405	0.227677	0.452675	0.502958	0.614994	0.940745	1	-
yeaH	yeaGH	2256.42	0.844054	0.173034	4.87796	1.07189e-06	0.000305488	21595.8	-0.108545	0.267838	-0.405264	0.685283	1	19726.4	0.171986	0.1411	1.21889	0.222886	0.866602	1	-	*
fdnI	fdnGHI	487.126	-0.906323	0.193329	-4.68798	2.7592e-06	0.000524248	186.656	-0.0430235	0.332534	-0.129381	0.897056	1	270.911	-0.0318581	0.24882	-0.128037	0.89812	0.987499	1	anaerobic respiration, formate oxidation, heme oxidation, anaerobic electron transport, cellular respiration
osmC	osmC	2679.77	0.95884	0.211717	4.52887	5.93001e-06	0.000824413	48560.3	0.187507	0.170031	1.10278	0.270122	1	44536.3	0.387847	0.180199	2.15232	0.0313723	0.765031	1	hyperosmotic response, response to oxidative stress, response to hyperoxide, cellular oxidant detoxification	*
yjdI	yjdIJ	229.787	0.862816	0.198797	4.34019	1.42357e-05	0.00152518	1153.88	0.0283997	0.291991	0.0972624	0.922518	1	444.309	0.299422	0.216305	1.38426	0.16628	0.844651	1	-	*
yahO	yahO	1477.42	0.898883	0.208586	4.3094	1.63696e-05	0.00163286	37341.8	0.226788	0.18901	1.19988	0.230188	1	11068	0.466145	0.147316	3.16425	0.00155482	0.622466	1	response to radiation
ydcS	ydcSTUV-patD	1370.44	0.889143	0.210675	4.22045	2.43819e-05	0.00206696	12097	0.0739098	0.329058	0.22461	0.822282	1	6421.11	0.431643	0.179006	2.41133	0.0158944	0.765031	1	DNA import into cell involved in transformation; poly-hydroxybutyrate biosynthetic process; polyamine transport; transmembrane transport	*
mglA	mglBAC	2427.3	1.5657	0.371369	4.21602	2.48657e-05	0.00206696	850.2	0.143973	0.303843	0.47384	0.635614	1	214.138	0.458249	0.339131	1.35124	0.176618	0.852579	1	DNA damage response; galactose transmembrane transport; methylgalactoside transport	*
hlyE	hlyE	453.817	1.17454	0.281234	4.17637	2.96204e-05	0.00231736	2448.39	-0.131289	0.21747	-0.603711	0.546036	1	666.852	0.0256432	0.244304	0.104964	0.916404	0.988687	1	modulation of apoptotic process in another organism, killing of cells of another organism, hemolysis in another organism
msyB	msyB	909.644	0.995876	0.241942	4.11618	3.85201e-05	0.00279446	17977	0.126932	0.179088	0.70877	0.478467	1	12142.4	0.407276	0.140569	2.89735	0.0037633	0.622466	1	-	*
mglC	mglBAC	1967.54	1.06903	0.272118	3.92856	8.54574e-05	0.00543289	1185.3	0.0563581	0.306522	0.183863	0.854121	1	271.77	0.0978908	0.299277	0.327091	0.743599	0.958729	1	DNA damage response, galactose transmembrane transport, methylgalactoside transport, carbohydrate transpor, transmembrane transport	*
cysI	cysJIH	415.844	1.25379	0.320272	3.91477	9.04908e-05	0.00555474	8522.83	0.33027	0.221861	1.48863	0.136584	1	5956.57	0.245131	0.206731	1.18575	0.235721	0.866602	1	cysteine biosynthetic process; hydrogen sulfide biosynthetic process; sulfate assimilation		*
dppC	dppABCDF	460.996	1.14476	0.299705	3.81962	0.000133655	0.00761833	1575.43	-0.0647641	0.382317	-0.169399	0.865483	1	1462.56	0.150629	0.215565	0.698763	0.4847	0.904212	1	dipeptide transport; heme transmembrane transport; protein transport
yshB	-	281.146	0.802599	0.210657	3.80998	0.000138979	0.00781025	376.22	0.516794	0.321666	1.60662	0.108138	1	310.555	0.216354	0.322137	0.671622	0.501824	0.909149	1	-
dosC	dosCP	211.957	0.785346	0.211028	3.72152	0.000198024	0.0105349	2888.54	0.118704	0.204665	0.579991	0.561921	1	2827.69	0.169994	0.147426	1.15307	0.24888	0.869433	1	response to stress, cell adhesion involved in single-species biofilm formation, negative regulation of bacterial-type flagellum-dependent cell motility	*
yohP	yohP	100.876	1.00533	0.27007	3.72247	0.00019728	0.0105349	1107.91	-0.0846233	0.347576	-0.243467	0.807643	1	1506.74	0.347437	0.200976	1.72874	0.083855	0.787149	1	-
ydcV	ydcSTUV-patD	283.84	1.17924	0.31916	3.69481	0.000220048	0.0114025	2179.55	0.191915	0.245334	0.782258	0.434063	1	1027.58	0.319307	0.243768	1.30988	0.190236	0.852579	1	DNA import into cell involved in transformation; transmembrane transport
ygaM	ygaM	1978.65	1.35268	0.36833	3.67247	0.000240214	0.0122879	12587.2	0.423914	0.292567	1.44895	0.147352	1	8457.9	0.47762	0.218975	2.18117	0.029171	0.765031	1	-	*
kbp	kbp	956.517	1.08125	0.297767	3.6312	0.00028211	0.0135617	16668	0.289419	0.161397	1.79321	0.0729398	1	22320.3	0.479175	0.14116	3.39455	0.000687	0.43386	1	response to potassium ion
patD	ydcSTUV-patD	976.729	0.950538	0.262807	3.61687	0.000298186	0.0141638	14218.4	0.30616	0.242279	1.26367	0.206348	1	5017.71	0.304808	0.214548	1.4207	0.155403	0.838929	1	putrescine catabolic process, protein homotetramerization, L-lysine catabolic process
ilvN	ivbL-ilvBN-uhpABC	97.7887	0.982194	0.275966	3.55911	0.000372117	0.0170661	521.388	0.205316	0.340535	0.602922	0.546561	1	2508.59	0.352671	0.171117	2.06099	0.0393036	0.77313	1	branched-chain amino acid biosynthetic process , isoleucine biosynthetic process, valine biosynthetic process
sufD	sufABCDSE	1154.04	0.826213	0.232916	3.54725	0.000389269	0.0172576	11804.1	-0.0737726	0.214268	-0.344301	0.73062	1	14051.9	0.114992	0.125998	0.912653	0.361425	0.878179	1	response to oxidative stress, iron-sulfur cluster assembly	*
yehX	osmF-yehYXW	347.859	0.886233	0.252627	3.50807	0.000451362	0.0188108	709.245	0.297276	0.239091	1.24335	0.213737	1	917.653	0.350196	0.191694	1.82684	0.0677233	0.77313	1	glycine betaine transport, amino acid transport, amino-acid betaine transport	*
yehE	yehE	257.707	0.958286	0.274851	3.48657	0.000489266	0.0199201	1738.44	0.390268	0.227285	1.71709	0.0859631	1	918.275	0.514985	0.255915	2.01233	0.0441851	0.77313	1	-	*
ycjQ	ycjMNOPQRSTUV-ymjB-ompG	242.271	-0.942134	0.273924	-3.4394	0.000583014	0.0228061	205.38	-0.119476	0.343297	-0.348024	0.727822	1	193.845	-0.526031	0.383885	-1.37028	0.170599	0.852579	1	carbohydrate metabolic process	*
dppB	dppABCDF	1338.08	1.39779	0.424425	3.29338	0.000989915	0.0334725	3690.45	-0.0898718	0.766324	-0.117276	0.906641	1	3359.7	0.162043	0.164022	0.987935	0.323184	0.869433	1	dipeptide transport; heme transmembrane transport; protein transport
bfr	bfd-bfr	2323.56	0.878977	0.27016	3.25355	0.00113975	0.0363807	30069.6	0.126526	0.224788	0.562868	0.573524	1	21374.3	0.352049	0.126416	2.78486	0.00535516	0.707776	1	iron ion transport, intracellular iron ion homeostasis, intracellular sequestering of iron ion
tktB	talA-tktB	3807.91	0.817911	0.252469	3.23965	0.00119675	0.0375986	72442.8	0.121811	0.186518	0.653082	0.513703	1	106015	0.237187	0.130422	1.81861	0.0689702	0.773782	1	pentose-phosphate shunt, non-oxidative branch	*
yqiD	yqiD	132.878	1.28019	0.39606	3.2323	0.00122798	0.0380471	99.7283	0.432043	0.505975	0.853882	0.393171	1	48.6396	-0.22064	0.596354	-0.36998	0.711398	0.951346	1	-

## Sheet: S7
		Supplementary Table S7. DESeq2 analysis of transcriptomics experiment constrasting the acnA genomic mutant strain to the wild type strain.
Gene name	Operon	DESeq2 Wald test contrasting the acnA genomic mutant strain to wild type (Early Exponential Growth)						DESeq2 Wald test contrasting the acnA genomic mutant strain to wild type (Late Exponential Growth)						DESeq2 Wald test contrasting acnA genomic mutant strain to wild type (Stationary Growth)						DE in # Conditions	Gene Ontology (GO)- Biological Process	Prev. Funcional Relationship w/CsrA	Prev. Physical Relationship w/CsrA
		baseMean	log2FoldChange	lfcSE	stat	pvalue	padj	baseMean	log2FoldChange	lfcSE	stat	pvalue	padj	baseMean	log2FoldChange	lfcSE	stat	pvalue	padj							Functional- reporter data and/or RNA-seq
acnA	acnA	5188.62	3.90952	0.265835	14.7066	5.84933e-49	2.18355e-45	133120	8.79265	0.244428	35.9724	2.26358e-283	9.99596e-280	113757	8.04709	0.12286	65.4982	0	0	3	response to oxidative stress, anaerobic respiration, glyoxylate cycle, tricarboxylic acid cycle, citrate metabolic process	*				Physical- coIP
yeeR	yeeRST-cbeA-cbtA-yeeW	2048.75	1.94708	0.425599	4.57492	4.76399e-06	0.000444599	2521.73	2.08513	0.806759	2.58458	0.00974977	1	546.817	1.23015	0.207423	5.93062	3.01794e-09	6.66663e-06	2	-	*
isrC	isrC-flu	203.783	2.12594	0.461789	4.6037	4.15042e-06	0.000407724	219.496	2.40778	0.45851	5.25132	1.51011e-07	0.000333432	127.031	1.14775	0.513907	2.23339	0.0255232	0.824721	2	-
lpxP	lpxP	8246.12	-0.0873515	0.11916	-0.733059	0.463522	0.884718	1802.86	-0.239605	0.193027	-1.24131	0.214493	1	6028.2	-1.09308	0.21243	-5.14562	2.66641e-07	0.000392673	1	response to cold, Kdo2-lipid A biosynthetic process, lipopolysaccharide biosynthetic process, glycolipid biosynthetic process, lipid A biosynthetic process
arrS	arrS	126.077	-2.22983	0.726626	-3.06874	0.0021496	0.0528989	3289.67	0.0245886	0.301231	0.0816269	0.934943	1	12684.8	-0.16287	0.178938	-0.910205	0.362714	0.999652	1	cellular stress response to acid chemical; positive regulation of cytoplasmic translation
dsdX	dsdXA	684.754	-1.54608	0.491168	-3.14776	0.00164529	0.0448311	398.413	0.124701	0.251226	0.496371	0.619633	1	249.698	-0.134114	0.245884	-0.545438	0.585453	0.999652	1	DNA damage response, amino acid transport, gluconate transmembrane transport, D-serine transport	*
yjiX	yjiXA	248.931	-0.962496	0.254083	-3.78812	0.000151792	0.00787	92.4546	0.258827	0.487166	0.53129	0.595218	1	85.2045	0.106081	0.484753	0.218836	0.826778	0.999652	1	DNA damage response
fdnH	fdnGHI	1183.13	-0.89831	0.188871	-4.75622	1.97255e-06	0.000237533	377.858	0.113519	0.294976	0.384842	0.700355	1	198.45	0.0440687	0.299612	0.147086	0.883064	0.999652	1	anaerobic respiration, formate oxidation, heme oxidation, anaerobic electron transport chain, cellular respiration
rpoE	rseD-rpoE-rseABC	6783.25	-0.869602	0.283153	-3.07114	0.00213244	0.0528989	8777.73	-0.177259	0.203497	-0.871064	0.383719	1	10518	0.136173	0.105957	1.28517	0.198732	0.999652	1	regulation of DNA-templated transcription initiation; response to osmotic stress; response to temperature stimulus; cellular response to cell envelope stress; submerged biofilm formation		*
fimG	fimAICDFGH	104.182	-0.825769	0.254767	-3.24127	0.00118997	0.0355373	113.8	0.355596	0.35084	1.01356	0.310794	1	83.586	0.386733	0.423502	0.913178	0.361149	0.999652	1	cell adhesion; mechanosensory behavior; cell-substrate adhesion; pilus organization; cell adhesion involved in single-species biofilm formation	*
yfeK	yfeKS	234.57	-0.813935	0.266428	-3.05499	0.00225066	0.0535141	126.058	-0.220562	0.329875	-0.668623	0.503736	1	133.806	0.0197669	0.34195	0.0578063	0.953903	0.999652	1	-	*
dgcM	dgcM	1210.46	0.753072	0.140288	5.36802	7.96042e-08	1.41506e-05	5003.91	-0.198078	0.242226	-0.817742	0.413505	1	2040.1	-0.194695	0.16009	-1.21616	0.223924	0.999652	1	cyclic-nucleotide-mediated signaling; positive regulation of single-species biofilm formation on inanimate substrate; cell adhesion involved in single-species biofilm formation; negative regulation of bacterial-type flagellum-dependent cell motility
blc	blc	1012.16	0.764568	0.239618	3.19078	0.0014189	0.0395279	9178.81	0.23708	0.296506	0.799578	0.423955	1	5786.34	0.105534	0.156921	0.672533	0.501244	0.999652	1	DNA damage response	*
osmF	osmF-yehYXW	893.278	0.78055	0.188916	4.13172	3.60057e-05	0.00248906	3730.33	-0.276897	0.318651	-0.868967	0.384865	1	4315.11	0.0533385	0.128707	0.414418	0.678568	0.999652	1	glycine betaine transport; cellular hyperosmotic response; amino-acid betaine transport; transmembrane transport	*	*
garL	garPLRK-rnpB	12412.2	0.783313	0.22535	3.47598	0.00050899	0.0188125	10241	-0.238654	0.386588	-0.617333	0.537015	1	301.528	0.185728	0.240627	0.771851	0.440202	0.999652	1	D-glucarate catabolic process; galactarate catabolic process	*
ycgR	ycgR	2550.95	0.783995	0.132765	5.90512	3.52398e-09	8.22189e-07	3324.14	-0.144702	0.306182	-0.4726	0.636498	1	95.7181	-0.0636267	0.406568	-0.156497	0.875641	0.999652	1	regulation of bacterial-type flagellum-dependent cell motility by regulation of motor speed; negative regulation of bacterial-type flagellum-dependent cell motility
ybgA	ybgA-phr	890.174	0.786028	0.171334	4.5877	4.48156e-06	0.000428966	4625.99	-0.200462	0.312403	-0.641676	0.521084	1	4322.15	-0.239057	0.174465	-1.37023	0.170616	0.999652	1	-	*
yceK	yceK	766.901	0.786759	0.125608	6.2636	3.76183e-10	1.40429e-07	10816.9	0.302196	0.238314	1.26806	0.204777	1	9637.34	0.101906	0.237908	0.428342	0.668402	0.999652	1	DNA damage response
tktB	talA-tktB	3807.91	0.788497	0.252484	3.12296	0.00179041	0.0470675	72442.8	0.080914	0.186515	0.433821	0.664419	1	106015	0.114497	0.130415	0.877941	0.379976	0.999652	1	pentose-phosphate shunt, non-oxidative branch	*
talA	talA-tktB	2945.49	0.798003	0.190548	4.18795	2.81489e-05	0.00206039	34320.3	0.114847	0.202608	0.566843	0.570821	1	64866.8	0.0359072	0.161403	0.222469	0.823949	0.999652	1	carbohydrate metabolic process; pentose-phosphate shunt	*
ldtE	ldtE	2641.97	0.812487	0.172392	4.71301	2.4409e-06	0.000260339	26356.6	-0.070256	0.267016	-0.263115	0.792462	1	22613.3	0.218878	0.134027	1.63309	0.10245	0.999652	1	peptidoglycan biosynthetic process; regulation of cell shape; peptidoglycan-protein cross-linking; cell wall organization		*
dps	dps	27950.2	0.825875	0.172122	4.79821	1.60092e-06	0.000199208	396555	0.145544	0.197256	0.737845	0.460609	1	675978	0.144053	0.13451	1.07095	0.284194	0.999652	1	response to stress; negative regulation of DNA-templated DNA replication initiation; response to starvation; intracellular iron ion homeostasis; chromosome condensation	*	*
ybdK	ybdK	956.303	0.82691	0.175322	4.71652	2.39908e-06	0.000260339	10126.8	-0.0754588	0.302855	-0.249158	0.803239	1	9022.03	-0.0463111	0.141236	-0.327898	0.742989	0.999652	1	cellular modified amino acid biosynthetic process
yiaG	yiaG	548.423	0.827315	0.168379	4.91341	8.95075e-07	0.000128512	12152.9	-0.0237708	0.192485	-0.123495	0.901715	1	55271	0.165475	0.143754	1.1511	0.249692	0.999652	1	-
yohP	yohP	100.876	0.834993	0.268111	3.11435	0.00184348	0.0481239	1107.91	0.00637405	0.347602	0.0183372	0.98537	1	1506.74	-0.003026	0.200417	-0.0150985	0.987954	0.999652	1	-
gabD	glaH-lhgD-gabDTP	1070.64	0.840033	0.249138	3.37175	0.000746916	0.0254265	17006.2	0.0307968	0.714138	0.0431244	0.965602	1	42221	0.0760092	0.171727	0.442618	0.658042	0.999652	1	nitrogen compound metabolic process; gamma-aminobutyric acid catabolic process; protein homotetramerization	*
sdhD	sdhCDAB-sucABCD-sdhX	320.149	0.850621	0.274478	3.09904	0.00194146	0.0496401	1922.92	-0.0911446	0.216785	-0.420437	0.674166	1	1930.07	0.263751	0.198242	1.33045	0.18337	0.999652	1	aerobic respiration; cytochrome complex assembly; tricarboxylic acid cycle; aerobic electron transport chain	*	*
osmC	osmC	2679.77	0.850827	0.211676	4.01947	5.83295e-05	0.00395898	48560.3	0.11494	0.170025	0.676017	0.49903	1	44536.3	0.113713	0.180181	0.631102	0.527974	0.999652	1	hyperosmotic response; response to oxidative stress; response to hydroperoxide; cellular oxidant detoxification	*
yjbJ	yjbJ	1692.69	0.8518	0.265527	3.20796	0.00133678	0.0379642	58016.1	0.034638	0.190417	0.181906	0.855657	1	90818.9	0.27748	0.155246	1.78737	0.0738784	0.999652	1	-		*
lhgD	glaH-lhgD-gabDTP	501.384	0.857984	0.157608	5.44378	5.21605e-08	9.73575e-06	6852.02	0.144241	0.650642	0.221691	0.824554	1	23659.6	0.129562	0.171087	0.757288	0.448877	0.999652	1	L-lysine catabolic process
arnC	arnBCADTEF	118.645	0.869558	0.263374	3.30162	0.000961293	0.0306689	345.93	-0.126004	0.290937	-0.433098	0.664944	1	325.234	-0.124334	0.217915	-0.57056	0.568298	0.999652	1	lipopolysaccharide biosynthetic process; lipid A biosynthetic process; 4-amino-4-deoxy-alpha-L-arabinopyranosyl undecaprenyl phosphate biosynthetic process; response to antibiotic
mglC	mglBAC	1967.54	0.872207	0.271991	3.20675	0.00134243	0.0379642	1185.3	-0.0925444	0.306309	-0.302128	0.762555	1	271.77	0.324053	0.29974	1.08111	0.279647	0.999652	1	DNA damage response; galactose transmembrane transport; methylgalactoside transport; carbohydrate transport	*
poxB	hcp-hcr-poxB-ltaE-ybjT	3451.88	0.885198	0.238248	3.71546	0.000202838	0.00901422	22667.6	0.0975625	0.255484	0.381873	0.702556	1	39934.9	0.100537	0.155984	0.644533	0.51923	0.999652	1	pyruvate catabolic process; carboxylic acid metabolic process	*
patD	ydcSTUV-patD	976.729	0.892324	0.262811	3.39531	0.000685512	0.0236946	14218.4	0.000234754	0.242238	0.000969106	0.999227	1	5017.71	0.301491	0.214505	1.40552	0.159867	0.999652	1	putrescine catabolic process; protein homotetramerization; L-lysine catabolic process
sufD	sufABCDSE	1154.04	0.89991	0.233156	3.8597	0.000113528	0.00642119	11804.1	0.00309616	0.21427	0.0144498	0.988471	1	14051.9	0.00470738	0.125953	0.0373742	0.970187	0.999652	1	response to oxidative stress; iron-sulfur cluster assembly	*
treA	treA	3497.34	0.9116	0.118156	7.71523	1.20768e-14	2.25414e-11	9500.64	-0.066543	0.313976	-0.211936	0.832157	1	4768.25	0.177261	0.15289	1.1594	0.246293	0.999652	1	trehalose catabolic process; DNA damage response; cellular hyperosmotic response; carbohydrate metabolic process; trehalose metabolic process	*	*
sufB	sufABCDSE	1237.85	0.914163	0.243273	3.75777	0.000171437	0.0082903	25422	-0.0382478	0.207659	-0.184186	0.853867	1	26479.7	-0.0143334	0.130149	-0.11013	0.912306	0.999652	1	iron-sulfur cluster assembly	*
ycgB	ycgB	2326.05	0.916653	0.235869	3.88629	0.000101789	0.00584582	55744.6	-0.0431796	0.27882	-0.154865	0.876927	1	47856.7	0.0461594	0.128743	0.358538	0.719941	0.999652	1	DNA damage response	*
ybaY	ybaY	1795.34	0.933133	0.234439	3.98029	6.88322e-05	0.00443019	29716.1	0.019184	0.39601	0.0484433	0.961363	1	28348.7	0.213254	0.156718	1.36075	0.173594	0.999652	1	-	*
yahO	yahO	1477.42	0.937409	0.208743	4.49073	7.09803e-06	0.00063088	37341.8	0.00906202	0.188995	0.0479485	0.961757	1	11068	0.422691	0.147277	2.87004	0.0041042	0.566103	1	response to radiation
ydeM	ydeNM	4358.08	0.959852	0.154997	6.1927	5.91434e-10	2.00711e-07	37.5408	0.353179	0.672802	0.524937	0.599627	1	33.5436	0.188492	0.780621	0.241464	0.809196	0.999652	1	DNA damage response; protein maturation
dppC	dppABCDF	460.996	0.984471	0.299334	3.28888	0.00100589	0.0310606	1575.43	-0.248218	0.382172	-0.649492	0.51602	1	1462.56	0.281971	0.215576	1.30799	0.190878	0.999652	1	protein transport; heme transmembrane transport; dipeptide transmembrane transport; transmembrane transport
ydcU	ydcSTUV-patD	499.427	0.985385	0.154935	6.35999	2.01772e-10	8.36907e-08	1408.12	-0.0719224	0.266098	-0.270286	0.78694	1	1186.02	0.216192	0.178134	1.21365	0.224882	0.999652	1	transmembrane transport
ybjP	ybjP	3884.17	1.0135	0.150647	6.72767	1.72397e-11	9.19368e-09	22883	0.304202	0.261173	1.16476	0.244118	1	12332.4	0.173878	0.194668	0.893203	0.371749	0.999652	1	-
dppA	dppABCDF	26430	1.02176	0.326089	3.13337	0.00172811	0.0460788	99920.4	-0.273948	0.346143	-0.791429	0.428693	1	79190.5	0.0644765	0.142629	0.452058	0.651227	0.999652	1	heme transport, dipeptide transport, positive chemotaxis, chaperone-mediated protein folding, chemotaxis, protein tranport, heme transmembrane transport, dipeptide, transmembrane transport, transmembrane transport
ydcV	ydcSTUV-patD	283.84	1.02379	0.318614	3.21325	0.00131243	0.037687	2179.55	0.21223	0.245303	0.865172	0.386945	1	1027.57	0.23723	0.243471	0.974366	0.329875	0.999652	1	DNA import into cell involved in transformation, transmembrane transport
sufA	sufABCDSE	384.325	1.03069	0.222919	4.6236	3.77129e-06	0.000380493	11213.9	0.182793	0.209933	0.870722	0.383906	1	12096.3	0.060296	0.157987	0.381651	0.70272	0.999652	1	response to oxidative stress, iron-sulfur cluster assembly, protein maturation by iron-sulfur cluster transfer	*
ydcS	ydcSTUV-patD	1370.44	1.03071	0.211022	4.88438	1.03755e-06	0.000142319	12097	-0.197551	0.329028	-0.600409	0.548234	1	6421.11	0.232703	0.178902	1.30073	0.193352	0.999652	1	DNA import into cell involved in transformation , poly-hydroxybutyrate biosynthetic process , polyamine transport, transmembrane transport, organic substance transport	*
wrbA	wrbA-yccJ	23889.4	1.04934	0.325287	3.2259	0.00125575	0.0369112	137751	0.104817	0.232962	0.44993	0.652761	1	48855.8	0.0613263	0.144408	0.424674	0.671074	0.999652	1	response to oxidative stress
cysI	cysJIH	415.844	1.11543	0.319958	3.48618	0.000489965	0.0184751	8522.83	0.596559	0.221906	2.68835	0.00718071	1	5956.57	0.261848	0.2067	1.2668	0.205225	0.999652	1	sulfate assimilation, amino acid biosynthetic process, cysteine biosynthetic process, hydrogen sulfide biosynthetic process		*
ydcT	ydcSTUV-patD	791.937	1.12573	0.170354	6.60815	3.89142e-11	1.81583e-08	3909.25	-0.176241	0.310338	-0.567899	0.570104	1	2766.03	0.32051	0.157173	2.03922	0.0414286	0.92489	1	transmembrane transport	*
yeaG	yeaGH	8077.14	1.13192	0.165235	6.8504	7.36427e-12	5.49817e-09	121547	-0.0520913	0.273699	-0.190323	0.849056	1	115287	0.151699	0.124579	1.21769	0.223342	0.999652	1	protein phosphorylation, cellular response to nitrogen starvation, protein autophosphorylation	*
cysA	cysPUWAM	378.02	1.1711	0.305803	3.82958	0.000128363	0.00694462	5507.27	0.598279	0.215078	2.78168	0.00540785	1	4190.13	0.241987	0.200275	1.20827	0.226942	0.999652	1	sulfate transport, thiosulfate transport, monoatomic anion transmembrane transport, sulfate transmembrane transport	*
cysJ	cysJIH	626.899	1.21152	0.303773	3.98824	6.65641e-05	0.00435936	4210.8	0.422025	0.183762	2.29659	0.0216423	1	8546.32	-0.0833107	0.14431	-0.577304	0.563734	0.999652	1	sulfate assimilation, amino acid biosynthetic process, cysteine biosynthetic process, hydrogen sulfide biosynthetic process	*
hlyE	hlyE	453.817	1.25256	0.281823	4.44449	8.81007e-06	0.000754522	2448.39	0.0484626	0.21755	0.222765	0.823718	1	666.852	0.127814	0.244263	0.523265	0.60079	0.999652	1	modulation of apoptotic process in another organism, killing of cells of another organism, hemolysis in another organism
yeaH	yeaGH	2256.42	1.26862	0.173676	7.30454	2.7821e-13	3.46186e-10	21595.8	-0.0460323	0.267838	-0.171867	0.863542	1	19726.4	0.0294585	0.141067	0.208826	0.834584	0.999652	1	-	*
mglA	mglBAC	2427.3	1.39519	0.371296	3.75762	0.000171539	0.0082903	850.2	-0.073684	0.303439	-0.242829	0.808138	1	214.138	0.697203	0.339775	2.05195	0.0401741	0.924423	1	DNA damage response; galactose transmembrane transport; methylgalactoside transport; carbohydrate transport	*
flu	isrC-flu	65576.9	2.56518	0.364024	7.04674	1.83152e-12	1.70927e-09	119845	2.49995	0.894644	2.79435	0.00520041	1	13359.9	2.27004	0.771801	2.94123	0.00326915	0.5563	1	-	*
																						31

## Sheet: S8
			Supplementary Table S8. Summary of differentially expressed genes in evgA genomic mutant
	evgA genes	Experimental regulation in Leistra 2018	Experimental regulation in Sowa 2017	Experimental regulation in Potts 2017 (RNA-seq)	TriFC results (Sowa 2017)	Detected in Sowa 2017 (HITS-CLIP)	Detected in Potts 2017 (CLIP-seq)	Detected in Edwards 2011 (CO-IP)	Esquerré 2016 (microarray)
	evgS	Not tested	Downregulated in DEseq	-	Not tested	No	No	No	Downregulated
	ydeP	Not tested	Downregulated in DEseq; Repressed in reporter assay	-	Not tested	No	No	No	Downregulated
	fdnH	Not tested	-	-	Not tested	No	No	No	Downregulated
	yhhJ	Not tested	Downregulated in DEseq	Downregulated in DEseq	Not tested	No	No	No	Downregulated
	ydcU	Not tested	Downregulated in DEseq	-	Not tested	No	No	No	Upregulated
	ydcT	Not tested	Upregulated in DEseq	-	Not tested	Yes	No	Yes	Upregulated
	ytiA	Not tested	-	-	Not tested	No	No		-
	yeaH	Not tested	Downregulated in DEseq; no impact in reporter assay	Downregulated in DEseq	Not tested	Yes	No	No	Downregulated
	fdnI	Not tested	-	-	Not tested	No	No	Yes	-
	osmC	Not tested	-	Downregulated in DEseq	Not tested	Yes	No	No	Downregulated
	yjdI	Not tested	-	Downregulated in DEseq	Not tested	Yes	No	No	Downregulated
	yahO	Not tested	-	Downregulated in DEseq	Not tested	Yes	No	No	Upregulated
	ydcS	Inconsistent	Downregulated in DEseq	Downregulated in DEseq	Not tested	Yes	No	No	Upregulated
	mglA	Not tested	-	Upregulated in DEseq	Not tested	No	No	No	Upregulated
	hlyE	Not tested	-	-	Not tested	No	-	No	-
	msyB	Not tested	Downregulated in DEseq	Downregulated in DEseq	Not tested	Yes	No	No	Downregulated
	mglC	Not tested	-	Upregulated in DEseq	Not tested	No	No	No	Upregulated
	cysI	Inconsistent	Upregulated in DEseq; no impact in reporter assay	-	Not tested	Yes	No	Yes	-
	dppC	Not tested	-	Downregulated in DEseq	Not tested	No	No	No	-
	yshB	Not tested	-	Upregulated in DEseq	Not tested	No	No	No	-
	dosC	Not tested	Downregulated in DEseq	-	Not tested	Yes	No	No	Downregulated
	yohP	Not tested	-	-	Not tested	No	-	-	-
	ydcV	Not tested	-	-	Not tested	Yes	No	No	Upregulated
	ygaM	Not tested	-	Downregulated in DEseq	Not tested	Yes	No	No	Downregulated
	kbp	Not tested	-	-	Not tested	No	-	-	-
	patD	Not tested	-	-	Not tested	Yes	No	No	-
	ilvN	Not tested	-	-	Not tested	Yes	No	No	Downregulated
	sufD	Not tested	-	Downregulated in DEseq	Not tested	Yes	No	No	Downregulated
	yehX	Not tested	-	Downregulated in DEseq	Not tested	No	No	No	Downregulated
	yehE	Not tested	-	Downregulated in DEseq	Not tested	Yes	No	No	Downregulated
	ycjQ	Not tested	-	Downregulated in DEseq	Not tested	No	No	No	Downregulated
	dppB	Not tested	-	Downregulated in DEseq	Not tested	No	No	No	-
	bfr	Not tested	No impact in reporter assay	Downregulated in DEseq	No	Yes	No	No	-
	tktB	Not tested	Downregulated in DEseq	Downregulated in DEseq	Not tested	No	No	No	Downregulated
	yqiD	Not tested	-	-	Not tested	No	-	-	-

## Sheet: S9
			Supplementary Table S9. Summary of differentially expressed genes in acnA genomic mutant
	acnA genes	Experimental regulation in Leistra 2018	Experimental regulation in Sowa 2017	Experimental regulation in Potts 2017 (RNA-seq)	TriFC results in Sowa 2017	Detected in Sowa 2017 (HITS-CLIP)	Detected in Potts 2017 (CLIP-seq)	Detected in Edwards 2011 (CO-IP)	Esquerré 2016 (microarray)
	yeeR	Not tested	Upregulated in DEseq	Upregulated in DEseq	Not tested	No	No	No	Upregulated
	isrC	Not tested	-	-	Not tested	No	-	No	-
	lpxP	Not tested	-	-	Not tested	No	No	No	Downregulated
	arrS	Not tested	-	-	Not tested	No	-	-	-
	dsdX	Not tested	-	Downregulated in DEseq	Not tested	Yes	No	No	Downregulated
	yjiX	Not tested	-	-	Not tested	No	No	No	Downregulated
	fdnH	Not tested	-	-	Not tested	No	No	No	Downregulated
	rpoE	Non-fluorescent	-	-	Not tested	Yes	Yes	Yes	Downregulated
	fimG	Not tested	-	Downregulated in DEseq	Not tested	No	No	No	Downregulated
	yfeK	Not tested	-	Downregulated in DEseq	Not tested	Yes	No	No	Downregulated
	dgcM	Not tested	-	-	Not tested	No	-	-	-
	blc	Not tested	-	Downregulated in DEseq	Not tested	Yes	No	No	Downregulated
	osmF	Not tested	-	Downregulated in DEseq	Not tested	Yes	No	Yes	Downregulated
	garL	Not tested	-	Upregulated in DEseq	Not tested	No	No	No	Upregulated
	ycgR	Not tested	-	Upregulated in DEseq	Not tested	No	No	No	Downregulated
	ybgA	Not tested	Downregulated in DEseq	Downregulated in DEseq	Not tested	No	No	No	Downregulated
	yceK	Not tested	-	-	Not tested	Yes	-	No	Downregulated
	tktB	Not tested	Downregulated in DEseq	Downregulated in DEseq	Not tested	No	No	No	Downregulated
	talA	Inconsistent	No impact in reporter assay	Downregulated in DEseq	Not tested	Yes	No	No	Downregulated
	ldtE	Not tested	-	Downregulated in DEseq	Not tested	Yes	No	Yes	-
	dps	Repressed	Repressed in reporter assay	Downregulated in DEseq	Yes	Yes	No	Yes	Downregulated
	ybdK	Not tested	-	Downregulated in DEseq	Not tested	Yes	No	No	Upregulated
	yiaG	Not tested	-	Downregulated in DEseq	Not tested	Yes	No	No	Upregulated
	yohP	Not tested	-	-	Not tested	No	-	-	-
	gabD	Non-fluorescent	-	Downregulated in DEseq	Not tested	Yes	No	Yes	Downregulated
	sdhD	Not tested	-	Downregulated in DEseq	Not tested	Yes	Yes	Yes	Downregulated
	osmC	Not tested	-	Downregulated in DEseq	Not tested	Yes	No	No	Downregulated
	yjbJ	Not tested	-	-	Not tested	Yes	Yes	Yes	Downregulated
	lhgD	Not tested	-	-	Not tested	No	-	-	-
	arnC	Not tested	-	-	Not tested	No	-	No	Downregulated
	mglC	Not tested	-	Upregulated in DEseq	Not tested	No	No	No	Upregulated
	poxB	Inconsistent	Downregulated in DEseq	Downregulated in DEseq	Not tested	Yes	No	No	Downregulated
	patD	Not tested	-	-	Not tested	Yes	No	No	-
	sufD	Not tested	-	Downregulated in DEseq	Not tested	Yes	No	No	Downregulated
	treA	Not tested	Downregulated in DEseq	Downregulated in DEseq	Not tested	Yes	No	Yes	-
	sufB	Not tested	-	Downregulated in DEseq	Not tested	Yes	No	No	Downregulated
	ycgB	Not tested	-	Downregulated in DEseq	Not tested	Yes	No	No	Downregulated
	ybaY	Not tested	-	Downregulated in DEseq	Not tested	Yes	No	No	Downregulated
	yahO	Not tested	-	Downregulated in DEseq	Not tested	Yes	No	No	Upregulated
	ydeM	Not tested	-	-	Not tested	No	-	No	-
	dppC	Not tested	-	Downregulated in DEseq	Not tested	No	No	No	-
	ydcU	Not tested	Downregulated in DEseq	-	Not tested	No	No	No	Upregulated
	ybjP	Non-fluorescent	-	Downregulated in DEseq	Not tested	Yes	No	No	-
	dppA	Non-fluorescent	-	Downregulated in DEseq	Not tested	Yes	No	No	-
	ydcV	Not tested	-	-	Not tested	Yes	No	No	Upregulated
	sufA	Not tested	-	Downregulated in DEseq	Not tested	Yes	No	No	Downregulated
	ydcS	Inconsistent	Downregulated in DEseq	Downregulated in DEseq	Not tested	Yes	No	No	Upregulated
	wrbA	Inconsistent	No impact in reporter assay	Downregulated in DEseq	Not tested	Yes	No	No	Upregulated
	cysI	Inconsistent	Downregulated in DEseq; no impact in reporter assay	-	Not tested	Yes	No	Yes	-
	ydcT	Not tested	Upregulated in DEseq	-	Not tested	Yes	No	Yes	Upregulated
	yeaG	Non-fluorescent	Upregulated in DEseq	Downregulated in DEseq	Not tested	Yes	No	No	Downregulated
	cysA	Not tested	Downregulated in DEseq	-	Not tested	Yes	No	No	Downregulated
	cysJ	Not tested	Downregulated in DEseq; Repressed in reporter assay	-	Not tested	Yes	No	No	Downregulated
	hlyE	Not tested	-	-	Not tested	No	-	No	Downregulated
	yeaH	Not tested	Downregulated in DEseq; no impact in reporter assay	Downregulated in DEseq	Not tested	Yes	No	No	Downregulated
	mglA	Not tested	-	Upregulated in DEseq	Not tested	No	No	No	Upregulated
	flu	Not tested	-	Upregulated in DEseq	Not tested	No	No	No	Upregulated

[truncated: 1 more sheets: Table References]
